# Supplementary material for: Development of a highly polymorphic chloroplast SSR set in Abies grandis with transferability to other conifer species—A promising toolkit for gene flow investigations
Source: Ecol Evol. 2024 Jun 20;14(6):e11593. doi: 10.1002/ece3.11593 (PMC11188588; doi:10.1002/ece3.11593)
Supplement: Supplementary file 1 — Tables S1–S2 [file ECE3-14-e11593-s001.xlsx]

## Sheet: A_grandis
#	well	Plot #	cluster	AGcp01	AGcp02	AGcp03	AGcp04	AGcp05	AGcp06	AGcp09	AGcp11	AGcp15	AGcp18	AGcp19	AGcp20	AGcp21	AGcp22	AGcp23	AGcp24	AGcp25
1	A1	43	Vancouver Island, British Columbia	227	336	150	234	181	226	226		197	194	253		138
2	B1	43	Vancouver Island, British Columbia	227	335	148	234	181	226	226	227	197	194	253	229	137	187	207	361	372
3	C1	43	Vancouver Island, British Columbia	227	336	148	234	181	227	226	228	197	194	253	229	140	186	207	362	371
4	D1	43	Vancouver Island, British Columbia	227	336	148	234	182	226	226	226	197	194	253	229	138	187	210	362	371
5	E1	45	Vancouver Island, British Columbia	227	336	151	234	181	226	226	227	197	194	253	229	138	188	208	362	372
6	F1	45	Vancouver Island, British Columbia	227	337	147	235	180	227	226	227	201	195	252	230	142	187	205	359	368
7	G1	45	Vancouver Island, British Columbia	227	336	150	234	181	226	226	227	197	194	253	229	138	187	209	362	372
8	H1	45	Vancouver Island, British Columbia	227	336	148	235	180	228	226	227	201	196	253	230	142	187	204	359	368
9	A2	25	Vancouver Island, British Columbia	227	336	148	234	181	227	226	228	197	194	253	229	139	187	207	362	372
10	B2	25	Vancouver Island, British Columbia	229	336	150	234	181	226	226	228	197	194	253	229	138	187	207	363	373
11	C2	25	Vancouver Island, British Columbia	227	337	147	235	180	227	226	227	201	195	252	230	141	187	205	359	368
12	D2	25	Vancouver Island, British Columbia	227	336	148	234	182	226	226	226	197	194	253	229	138	187	210	362	371
13	E2	27	Vancouver Island, British Columbia	227	336	148	234	181	227	226	228	197	194	253	229	140	186	207	362	371
14	F2	27	Vancouver Island, British Columbia	227	336	148	234	182	226	226	226	197	194	253	229	139	187	210	362	372
15	G2	27	Vancouver Island, British Columbia	227	336	148	234	181	225	226	227	197	194	252	229	138	188	211	362	371
16	H2	27	Vancouver Island, British Columbia	227	336	148	234	181	227	226	228	197	194	253	229	140	186	207	362	371
17	A3	3	Northern Washington and Olympic Peninsula	227	336	148	234	181	227	226	228	197	194	253	229	140	186	207	362	371
18	B3	3	Northern Washington and Olympic Peninsula	227	336	147	234	181	225	226	227	197	194	253	229	138	186	208	361	371
19	C3	3	Northern Washington and Olympic Peninsula	227	336	148	234	181	227	226	228	197	194	253	229	140	186	207	362	371
20	D3	3	Northern Washington and Olympic Peninsula	227	336	150	234	181	226	226	227	197	194	253	229	137	187	210	362	372
21	E3	2	Puget Sound western Cascades in Washington	227	335	153	235	181	229	226	229	197	194	252	229	138	186	206	362	371
22	F3	2	Puget Sound western Cascades in Washington	227	336	148	234	181	227	226	228	197	194	253	229	140	186	207	362	371
23	G3	2	Puget Sound western Cascades in Washington	227	335	148	234	181	226	226	227	197	194	253	229	136	187	207	362	372
24	H3	2	Puget Sound western Cascades in Washington	227	336	150	234	181	226	226	227	197	194	253	229	139	186	208	362	370
25	A4	1	Puget Sound western Cascades in Washington	227	336	148	235	180	228	226	227	201	196	253	230	142	187	205	359	368
26	B4	1	Puget Sound western Cascades in Washington	227	336	148	234	182	226	226	226	197	194	253	229	138	187	211	362	371
27	C4	1	Puget Sound western Cascades in Washington	227	336	148	234	181	226	226	228	197	194	253	229	137	187	207	362	373
28	D4	1	Puget Sound western Cascades in Washington	227	336	148	234	181	226	226	228	197	194	253	229	139	187	207	362	375
41	A6	52	Puget Sound western Cascades in Washington	227	335	148	234	181	226	226	227	197	194	253	229	137	187	207	362	372
42	B6	52	Puget Sound western Cascades in Washington	226	336	150	234	181	226	226	227	197	194	253	229	137	187	209	362	372
43	C6	52	Puget Sound western Cascades in Washington	227	336	150	234	181	226	226	227	197	194	253	229	138	187	209	362	372
44	D6	52	Puget Sound western Cascades in Washington	227	336	148	234	182	226	226	226	197	194	253	229	138	187	210	362	371
29	E4	6	Eastern Cascades in Washington	227	335	148	234	181	226	226	227	197	194	253	229	137	187	207	362	372
30	F4	6	Eastern Cascades in Washington	227	335	146	234	181	226	225	226	197	193	253	232	139	186	206	362	371
31	G4	6	Eastern Cascades in Washington	227	336	150	234	181	226	226	227	197	194	253	229	139	186	207	362	370
32	H4	6	Eastern Cascades in Washington	226	336	150	234	181	226	226	227	197	194	253	229	137	187	209	362	372
33	A5	11	Eastern Cascades in Washington	227	336	150	234	181	226	226	227	197	193	253	230	138	187	210	362	373
34	B5	11	Eastern Cascades in Washington	228	336	150	234	181	226	226	227	197	194	253	229	138	187	207	362	373
35	C5	11	Eastern Cascades in Washington	227	336	148	234	181	228	226	227	197	194	253	229	141	186	208	362	371
36	D5	11	Eastern Cascades in Washington	227	336	148	234	181	226	226	228	197	194	253	229	137	187	207	362	373
37	E5	12	Eastern Cascades in Washington	227	335	147	234	180	228	225	225	197	195	253	232	140	187	207	361	369
38	F5	12	Eastern Cascades in Washington	227	335	147	234	180	228	225	225	197	195	253	232	139	186	206	361	370
39	G5	12	Eastern Cascades in Washington	227	336	147	235	180	228	226	227	201	196	253	230	144	188	205	359	367
40	H5	12	Eastern Cascades in Washington	227	335	147	234	180	228	225	225	197	195	253	231	141	186	206	361	371
45	E6	55	Coastal range, Oregon	227	336	148	234	181	227	226	228	197	194	253	229	140	186	207	362	371
46	F6	55	Coastal range, Oregon	227	335	148	234	181	226	226	227	197	194	253	229	137	187	207	361	372
47	G6	55	Coastal range, Oregon	227	335	148	234	181	226	226	227	197	194	253	229	137	187	207	362	372
48	H6	55	Coastal range, Oregon	227	335	148	234	181	226	226	227	197	194	253	229	137	187	207	361	372
49	A7	56	Coastal range, Oregon	227	336	148	234	181	227	226	228	197	194	253	229	140	186	207	362	371
50	B7	56	Coastal range, Oregon	227	335	148	234	180	228	225	225	197	196	253	231	136	186	207	361	371
51	C7	56	Coastal range, Oregon	229	335	147	235	180	228	226	225	197	194	252	232	136	187	205	361	368
52	D7	56	Coastal range, Oregon	228	334	145	234	181	229	225	226	197	193	254	232	139	187	205	361	369
53	E7	57	Coastal range, Oregon	227	336	150	234	181	227	226	227	197	195	253	229	140	186	208	362	372
54	F7	57	Coastal range, Oregon	227	336	150	234	181	226	226	227	197	194	253	229	138	187	209	362	372
55	G7	57	Coastal range, Oregon	227	336	150	234	181	226	226	226	197	194	253	229	138	188	210	362	372
56	H7	57	Coastal range, Oregon	227	336	148	234	181	226	226	228	197	194	253	229	139	187	207	362	375
57	A8	58	Western slope of Cascades in Oregon	227	335	147	234	180	227	225	225	197	194	253	231	137	187	206	361	370
58	B8	58	Western slope of Cascades in Oregon	227	335	147	234	180	227	225	225	197	194	253	231	137	187	206	361	370
59	C8	58	Western slope of Cascades in Oregon	227	335	148	234	181	226	226	227	197	194	253	229	137	187	207	361	372
60	D8	58	Western slope of Cascades in Oregon	227	335	153	235	181	229	227	229	197	194	252	229	138	187	206	362	371
65	A9	13	Crest and eastern Cascades in Oregon	227	335	147	234	180	226	225	226	193	196	253	232	139	186	207	361	376
66	B9	13	Crest and eastern Cascades in Oregon	227	335	146	234	181	227	225	226	197	195	253	227	139	186	208	361	370
67	C9	13	Crest and eastern Cascades in Oregon	227	337	150	234	181	226	226	227	197	194	253	229	138	187	209	362	373
68	D9	13	Crest and eastern Cascades in Oregon	227	336	147	235	180	228	226	227	201	197	253	230	144	188	205	359	368
69	E9	35	Crest and eastern Cascades in Oregon	227	336	147	235	180	229	226	228	201	196	253	230	144	188	205	359	367
70	F9	35	Crest and eastern Cascades in Oregon	227	337	150	234	181	226	226	227	197	194	253	229	137	187	209	362	371
71	G9	35	Crest and eastern Cascades in Oregon	228	336	146	234	180	227	226	227	201	195	253	230	138	187	206	361	368
72	H9	35	Crest and eastern Cascades in Oregon	227	336	151	234	181	227	226	228	197	194	253	225	136	188	208	362	374
73	A10	18	Crest and eastern Cascades in Oregon	227	336	146	234	181	227	225	226	197	193	253	233	139	187	206	361	369
74	B10	18	Crest and eastern Cascades in Oregon	227	336	151	234	180	227	225	222	197	196	253	231	136	186	205	361	371
75	C10	18	Crest and eastern Cascades in Oregon	227	334	148	234	180	228	225	225	197	195	253	231	138	186	206	357	370
76	D10	18	Crest and eastern Cascades in Oregon	227	335	145	234	181	225	225	226	197	193	253	232	140	186	205	361	371
77	E10	21	Crest and eastern Cascades in Oregon	227	335	150	234	180	229	225	225	197	195	252	231	136	186	205	361	372
78	F10	21	Crest and eastern Cascades in Oregon	227	335	147	234	180	228	225	225	197	195	253	231	138	186	206	361	370
79	G10	21	Crest and eastern Cascades in Oregon	228	335	148	234	181	228	225	225	197	195	253	231	136	186	206	361	371
80	H10	21	Crest and eastern Cascades in Oregon	227	335	146	234	181	226	225	226	197	192	253	232	139	188	205	361	371
61	E8	60	Southern coast range in Oregon	227	336	150	234	181	226	226	227	197	194	253	229	137	187	209	362	373
62	F8	60	Southern coast range in Oregon	227	336	147	234	180	227	226	227	201	194	253	230	139	187	206	361	368
63	G8	60	Southern coast range in Oregon	227	336	147	234	180	227	226	227	201	194	253	230	139	187	206	361	368
64	H8	60	Southern coast range in Oregon	228	335	148	234	181	227	226	227	197	194	253	229	137	186	209	362	370
81	A11	61	Interior Idaho /Montana/ Eastern Washington	227	335	147	235	180	226	225	225	197	196	252	232	137	187	207	362	368
82	B11	61	Interior Idaho /Montana/ Eastern Washington	227	336	148	234	181	226	226	227	197	194	253	229	138	187	206	362	372
83	C11	61	Interior Idaho /Montana/ Eastern Washington	227	335	147	234	180	229	225	225	197	195	253	232	139	186	208	362	372
84	D11	61	Interior Idaho /Montana/ Eastern Washington	227	336	150	234	181	226	226	226	197	194	253	229	137	188	209	362	371
85	E11	61	Interior Idaho /Montana/ Eastern Washington	227	336	150	234	181	227	227	227	197	194	253	229	140	186	207	362	371
86	F11	61	Interior Idaho /Montana/ Eastern Washington	227	335	148	234	181	226	226	227	197	194	253	229	137	187	207	361	372
87	G11	61	Interior Idaho /Montana/ Eastern Washington	227	336	148	234	182	226	226	226	197	194	253	229	138	187	210	362	371
88	H11	61	Interior Idaho /Montana/ Eastern Washington	227	336	145	234	180	228	225	229	197	193	252	235	144	188	206	360	373
89	A12	62	Interior Idaho /Montana/ Eastern Washington	227	335	147	234	180	227	225	226	193	195	253	232	140	186	206	361	376
90	B12	62	Interior Idaho /Montana/ Eastern Washington	227	336	150	234	181	226	226	227	197	194	253	229	138	187	209	362	372
91	C12	62	Interior Idaho /Montana/ Eastern Washington	227	336	-9	235	180	228	226	227		198	253	230	142	187	205	359	368
92	D12	62	Interior Idaho /Montana/ Eastern Washington	227	336	150	234	181	226	226	226	197	194	253	229	138	187	208	362	372
93	E12	62	Interior Idaho /Montana/ Eastern Washington	227	336	147	235	180	228	226	227	201	198	253	230	142	187	205	359	368
94	F12	62	Interior Idaho /Montana/ Eastern Washington	228	335	146	234	181	229	225	225	197	195	252	231	141	186	206	361	369
95	G12	62	Interior Idaho /Montana/ Eastern Washington	228	335	146	234	181	229	225	225	197	195	252	231	141	186	206	361	369
96	H12	62	Interior Idaho /Montana/ Eastern Washington	227	336	150	234	181	226	226	226	197	194	253	229	137	188	209		371

## Sheet: conifers
#	Position reference plate	Genus	Species	AGcp01	AGcp02	AGcp03	AGcp04	AGcp05	AGcp06	AGcp09	AGcp11	AGcp15	AGcp18	AGcp19	AGcp20	AGcp21	AGcp22	AGcp23	AGcp24	AGcp25
1	A1	Abies	alba	225	338	148	235	182	227	226	222	197	188	253	227	140	188	214	360	369
2	B1	Abies	alba	225	338	147	235	182	228	226	222	197	187	253	227	140	188	211	360	368
3	C1	Abies	alba	226	335	141	235	181	229	228	223	197	189	258	227	143	186	209	360	373
4	D1	Abies	alba	225	338	148	235	182	227	226	222	197	187	253	227	141	188	212	360	368
5	E1	Abies	alba	226	339	141	236	181	229	228	223	197	190	253	227	140	186	213	359	371
6	F1	Abies	alba	225	338	145	236	181	228	228	222	197	186	256	228	141	188	211	359	373
7	G1	Abies	alba	225	338	145	236	181	228	228	222	197	186	255	228	141	188	211	359	373
8	H1	Abies	alba	225	340	145	235	181	227	226	222	197	188	258	227	143	188	212	359	370
9	A2	Abies	pinsapo	225	338	141	235	181	227	228	-9	197	189	253	227	141	186	210	361	370
10	B2	Abies	pinsapo	225	338	141	235	181	228	228	222	197	189	252	227	141	186	211	361	371
11	C2	Abies	pinsapo	225	338	141	235	181	227	228	222	197	189	253	227	141	186	210	361	370
12	D2	Abies	pinsapo	225	338	144	235	180	229	228	222	197	189	259	228	140	188	208	361	377
13	E2	Taxus	baccata	226	330	128	-9	-9	-9	-9	-9	-9	-9	-9	-9	-9	-9	-9	372	-9
14	F2	Taxus	baccata	226	330	128	-9	-9	-9	-9	-9	-9	-9	-9	-9	-9	-9	-9	372	-9
15	G2	Taxus	baccata	226	330	128	-9	-9	219	-9	-9	-9	-9	-9	-9	-9	-9	-9	372	-9
16	H2	Taxus	baccata	226	330	128	-9	-9	219	-9	-9	-9	-9	-9	-9	-9	-9	-9	372	-9
17	A3	Abies	holophylla	227	335	146	239	181	230	224	222	197	187	256	227	151	194	210	358	373
18	B3	Abies	holophylla	228	337	144	240	181	231	224	222	197	189	254	228	155	192	211	358	373
19	C3	Abies	holophylla	229	337	144	240	181	230	224	222	197	189	254	228	154	192	210	358	373
20	D3	Abies	holophylla	228	337	144	240	181	231	224	222	197	189	254	228	155	192	211	358	373
21	E3	Abies	holophylla	228	337	151	238	180	229	224	222	197	189	256	227	148	193	210	358	369
22	F3	Abies	concolor	226	335	147	236	186	230	225	224	197	194	257	232	142	185	202	360	372
23	G3	Abies	concolor	228	337	150	235	179	228	225	226	197	194	251	231	137	187	208	360	368
24	H3	Abies	concolor	228	337	150	235	179	228	225	226	197	194	251	231	137	187	208	360	368
25	A4	Abies	homolepis	228	338	141	238	179	233	224	222	197	187	256	227	138	189	211	357	376
26	B4	Abies	homolepis	228	342	144	239	181	233	224	222	197	189	256	227	139	189	210	358	370
27	C4	Abies	homolepis	228	341	143	239	181	232	224	222	197	190	255	227	141	188	209	359	373
28	D4	Abies	homolepis	228	341	143	239	181	232	224	222	197	190	255	227	141	188	209	359	373
29	E4	Abies	homolepis	228	342	143	238	180	231	224	222	197	189	254	227	141	189	211	359	374
30	F4	Abies	koreana	228	338	147	239	179	232	224	222	197	187	255	227	151	185	211	357	369
31	G4	Abies	koreana	228	338	147	238	179	232	224	222	197	187	256	227	148	185	212	357	370
32	H4	Abies	koreana	229	338	148	239	179	229	224	222	197	187	255	227	145	185	210	357	367
33	A5	Abies	cephalonica	225	340	146	235	181	228	227	222	197	190	257	227	140	187	211	358	372
34	B5	Abies	cephalonica	225	340	146	235	181	228	227	222	197	190	257	227	140	187	211	358	372
35	C5	Abies	cephalonica	225	338	144	235	180	229	228	222	197	189	259	228	140	188	208	361	377
36	D5	Abies	cephalonica var, Nana	225	338	151	234	181	229	226	222	197	187	257	227	142	187	208	360	369
37	E5	Abies	magnifica	226	335	148	236	179	230	225	229	197	194	254	233	148	186	203	361	370
38	F5	Abies	magnifica	226	335	147	236	178	228	225	230	197	196	253	231	145	187	204	361	374
39	G5	Abies	balsamea	227	334	145	235	181	227	225	222	197	188	251	228	144	186	207	359	371
40	H5	Abies	balsamea	227	334	145	235	181	227	225	222	197	187	251	228	144	186	207	359	371
41	A6	Abies	fargesii	227	340	143	240	180	230	224	223	197	188	251	230	147	188	211	359	368
42	B6	Abies	fargesii	227	341	145	240	184	231	224	223	205	187	256	230	148	187	208	359	371
43	C6	Abies	fargesii	227	340	146	240	180	232	224	223	201	188	254	230	143	189	209	360	369
44	D6	Abies	nordmanniana	225	338	146	234	182	229	227	222	197	189	256	240	145	187	207	359	373
45	E6	Abies	nordmanniana	225	337	152	235	181	228	226	222	197	188	256	227	143	187	209	359	369
46	F6	Abies	nordmanniana	225	338	148	234	181	229	228	222	197	187	257	227	157	187	208	360	370
47	G6	Abies	nordmanniana	225	338	148	235	181	229	228	222	197	191	255	227	155	187	209	358	370
48	H6	Abies	nordmanniana	225	338	151	234	181	229	227	222	197	188	257	227	145	188	208	359	369
49	A7	Abies	borisii regis	225	338	144	235	180	229	228	222	197	189	259	228	140	188	208	361	377
50	B7	Abies	borisii regis	225	338	144	235	180	229	228	222	197	186	254	228	140	188	208	361	377
51	C7	Abies	borisii regis	225	338	146	236	181	228	229	222	197	189	259	229	142	188	210	359	371
52	D7	Abies	borisii regis	225	339	148	235	180	227	228	222	197	187	256	227	142	185	211	359	369
53	E7	Abies	borisii regis	225	339	147	235	180	227	228	222	197	192	257	227	141	187	208	355	369
54	F7	Abies	borisii regis	225	339	147	235	180	227	228	222	197	192	257	227	141	187	208	355	369
55	G7	Abies	borisii regis	225	339	146	235	180	228	227	222	197	190	259	-9	141	186	-9	358	-9
56	H7	Abies	borisii regis	225	340	145	235	179	228	227	223	197	189	257	227	144	186	210	358	370
57	A8	pseudotsuga	menzii	232	332	137	235	182	-9	223	223	-9	-9	-9	-9	134	178	-9	353	370
58	B8	pseudotsuga	menzii	232	332	137	235	182	-9	223	223	-9	-9	-9	-9	134	178	-9	353	370
59	C8	pseudotsuga	menzii	233	332	137	235	182	-9	223	223	-9	-9	-9	-9	134	178	-9	353	371
60	D8	pseudotsuga	menzii	233	332	137	235	182	-9	223	223	-9	-9	-9	-9	134	178	-9	353	369
61	E8	pseudotsuga	menzii	231	332	137	232	182	-9	223	223	-9	-9	-9	-9	134	178	-9	354	371
62	F8	pseudotsuga	menzii	232	332	137	233	182	-9	223	223	-9	-9	-9	-9	134	178	-9	353	370
63	G8	pseudotsuga	menzii	233	332	137	234	182	-9	223	223	-9	-9	-9	-9	134	178	-9	353	370
64	H8	pseudotsuga	menzii	232	332	137	233	182	-9	223	223	-9	-9	-9	-9	134	178	-9	353	370
65	A9	pinus	sylvestris	226	332	128	226	-9	219	218	216	-9	-9	-9	-9	-9	185	-9	352	366
66	B9	pinus	sylvestris	226	332	128	226	-9	219	218	216	-9	-9	-9	-9	-9	185	-9	352	367
67	C9	pinus	sylvestris	226	332	128	226	-9	219	218	216	-9	-9	-9	-9	-9	185	-9	352	367
68	D9	pinus	sylvestris	226	332	128	226	-9	219	218	216	-9	-9	-9	-9	-9	185	-9	352	367
69	E9	pinus	sylvestris	226	332	128	226	-9	219	218	216	-9	-9	-9	-9	-9	185	-9	352	367
70	F9	pinus	sylvestris	226	332	128	226	-9	219	218	216	-9	-9	-9	-9	-9	185	-9	352	367
71	G9	pinus	sylvestris	226	332	128	226	-9	219	218	216	-9	-9	-9	-9	-9	185	-9	352	367
72	H9	pinus	sylvestris	226	332	128	226	-9	219	218	216	-9	-9	-9	-9	-9	185	-9	352	367
73	A10	picea	abies	231	338	141	232	-9	221	-9	220	-9	-9	-9	-9	134	179	-9	360	365
74	B10	picea	abies	231	338	141	232	-9	221	-9	220	-9	-9	-9	-9	134	179	-9	360	365
75	C10	picea	abies	230	338	141	231	-9	221	-9	220	-9	-9	-9	-9	134	179	-9	360	365
76	D10	picea	abies	231	338	141	232	-9	221	-9	220	-9	-9	-9	-9	134	-9	-9	360	365
77	E10	picea	abies	231	338	141	232	-9	221	-9	220	-9	-9	-9	-9	134	179	-9	360	365
78	F10	picea	abies	231	338	141	232	-9	221	-9	220	-9	-9	-9	-9	134	179	-9	361	367
79	G10	picea	abies	231	338	141	232	-9	221	-9	220	-9	-9	-9	-9	134	179	-9	360	365
80	H10	picea	abies	231	338	141	232	-9	221	-9	220	-9	-9	-9	-9	134	179	-9	360	365
81	A11	larix	decidua	230	335	138	230	178	220	223	220	-9	-9	-9	-9	134	179	-9	357	366
82	B11	larix	decidua	229	335	139	229	178	220	223	220	-9	-9	-9	-9	134	179	-9	357	366
83	C11	larix	decidua	230	335	138	230	178	220	223	220	-9	-9	-9	-9	134	179	-9	357	366
84	D11	larix	decidua	230	335	138	230	178	220	223	220	-9	-9	-9	-9	134	179	-9	357	366
85	E11	larix	decidua	231	335	140	231	178	220	223	220	-9	-9	-9	-9	134	179	-9	357	366
86	F11	larix	decidua	230	335	139	230	178	220	223	220	-9	-9	-9	-9	134	179	-9	357	366
87	G11	larix	decidua	229	335	139	229	178	220	223	220	-9	-9	-9	-9	134	179	-9	357	366
88	H11	larix	decidua	229	335	139	229	178	220	223	220	-9	-9	-9	-9	134	179	-9	357	366
89	A12	cedrus	atlantica	230	332	137	237	-9	219	225	220	199	-9	-9	-9	-9	-9	-9	359	371
90	B12	cedrus	atlantica	230	332	138	238	-9	219	225	220	199	-9	-9	-9	-9	-9	-9	360	370
91	C12	cedrus	atlantica	230	332	137	237	-9	219	225	220	199	-9	-9	-9	-9	-9	-9	359	371
92	D12	cedrus	atlantica	230	332	137	237	-9	219	225	220	199	-9	-9	-9	-9	-9	-9	360	372
93	E12	cedrus	libani	232	332	141	234	-9	218	225	220	199	-9	-9	-9	-9	-9	-9	359	374
94	F12	cedrus	libani	231	332	141	234	-9	220	225	220	199	-9	-9	-9	-9	-9	-9	359	376
95	G12	cedrus	libani	231	332	141	234	-9	218	225	220	199	-9	-9	-9	-9	-9	-9	359	376
96	H12	cedrus	libani	231	332	141	234	-9	218	225	220	199	-9	-9	-9	-9	-9	-9	359	375
